# Supplementary material for: A Palearctic view of a bat fungal disease
Source: Conserv Biol. 2024 Apr 15;39(1):e14265. doi: 10.1111/cobi.14265 (PMC11780211; doi:10.1111/cobi.14265)
Supplement: Supplementary file 1 — Supporting Information [file COBI-39-e14265-s001.xlsx]

## Sheet: savedrecs
ID	Inclusion screen	Inclusion elegibility	Exclusion reason	Management class	Specific method	Tested in lab	Tested in field	Tested with modelling	Effect	Authors	Article Title	DOI Link	Notes
WOS_001	Yes	Yes		Monitoring	Acoustic monitoring, capture	No	Yes	No	NA	Bernard, RF; McCracken, GF	Winter behavior of bats and the progression of white-nose syndrome in the southeastern United States	http://dx.doi.org/10.1002/ece3.2772	Found hanges in winter activity of bats due to WND
WOS_002	Yes	No	Does not test management methods							Cryan, PM; Meteyer, CU; Blehert, DS; Lorch, JM; Reeder, DM; Turner, GG; Webb, J; Behr, M; Verant, M; Russe, RE; Castle, KT	Electrolyte Depletion in White-nose Syndrome Bats	http://dx.doi.org/10.7589/2012-04-121
WOS_003	Yes	Yes		Monitoring	Acoustic monitoring	No	Yes	No	NA	Ford, WM; Britzke, ER; Dobony, CA; Rodrigue, JL; Johnson, JB	Patterns of Acoustical Activity of Bats Prior to and Following White-Nose Syndrome Occurrence	http://dx.doi.org/10.3996/042011-JFWM-027	Acoustic monitoring can be used to track WNS-induced changes in bat numbers for some species
WOS_004	Yes	Yes		Host health	Probiotics	Yes	No	No	Pos	Cheng, TL; Mayberry, H; McGuire, LP; Hoyt, JR; Langwig, KE; Nguyen, H; Parise, KL; Foster, JT; Willis, CKR; Kilpatrick, AM; Frick, WF	Efficacy of a probiotic bacterium to treat bats affected by the disease white-nose syndrome	http://dx.doi.org/10.1111/1365-2664.12757
WOS_005	Yes	Yes		Host health, Antifungal compounds	Modelling optimal treatment targeting	No	No	Yes	NA	Fletcher, QE; Webber, QMR; Willis, CKR	Modelling the potential efficacy of treatments for white-nose syndrome in bats	http://dx.doi.org/10.1111/1365-2664.13619
WOS_006	Yes	Yes		Antifungal compounds	PEG	Yes	Yes	No	Pos	Sewall, BJ; Turner, GG; Scafini, MR; Gagnon, MF; Johnson, JS; Keel, MK; Anis, E; Lilley, TM; White, JP; Hauer, CL; Overton, BE	Environmental control reduces white-nose syndrome infection in hibernating bats	http://dx.doi.org/10.1111/acv.12852	No neg. Effects on bat health or microbial communities
WOS_007	Yes	No	Does not test management methods							Lemieux-Labonte, V; Simard, A; Willis, CKR; Lapointe, FJ	Enrichment of beneficial bacteria in the skin microbiota of bats persisting with white-nose syndrome	http://dx.doi.org/10.1186/s40168-017-0334-y
WOS_008	Yes	No	Does not test management methods							Maslo, B; Valent, M; Gumbs, JF; Frick, WF	Conservation implications of ameliorating survival of little brown bats with white-nose syndrome	http://dx.doi.org/10.1890/14-2472.1	Used mark-recapture data to determine which demographic to focus conservation efforts on
WOS_009	Yes	Yes		Host health	Electrolyte supplements	Yes	No	No	NE	McGuire, LP; Mayberry, HW; Fletcher, QE; Willis, CKR	An experimental test of energy and electrolyte supplementation as a mitigation strategy for white-nose syndrome	http://dx.doi.org/10.1093/conphys/coz006
WOS_010	Yes	No	Does not test management methods							Verant, ML; Meteyer, CU; Stading, B; Blehert, DS	Experimental Infection of Tadarida brasiliensis with Pseudogymnoascus destructans, the Fungus That Causes White-Nose Syndrome	http://dx.doi.org/10.1128/mSphere.00250-18
WOS_011	Yes	No	Does not test management methods							Thalken, MM; Lacki, MJ	Tree roosts of northern long-eared bats following white-nose syndrome	http://dx.doi.org/10.1002/jwmg.21411
WOS_012	Yes	Yes		Monitoring	WND impact assesment from bat survey data (scope and severity)	No	No	Yes	NA	Cheng, TL; Reichard, JD; Coleman, JTH; Weller, TJ; Thogmartin, WE; Reichert, BE; Bennett, AB; Broders, HG; Campbell, J; Etchison, K; Feller, DJ; Geboy, R; Hemberger, T; Herzog, C; Hicks, AC; Houghton, S; Humber, J; Kath, JA; King, RA; Loeb, SC; Masse, A; Morris, KM; Niederriter, H; Nordquist, G; Perry, RW; Reynolds, RJ; Sasse, DB; Scafini, MR; Stark, RC; Stihler, CW; Thomas, SC; Turner, GG; Webb,…	The scope and severity of white-nose syndrome on hibernating bats in North America	http://dx.doi.org/10.1111/cobi.13739
WOS_013	Yes	Yes		Culling	Modeling the effects of culling on disease transmission	No	No	Yes	Neg	Hallam, TG; McCracken, GF	Management of the Panzootic White-Nose Syndrome through Culling of Bats	http://dx.doi.org/10.1111/j.1523-1739.2010.01603.x
WOS_014	Yes	No	Does not test management methods							Bombaci, SP; Russell, RE; St Germain, MJ; Dobony, CA; Ford, WM; Loeb, SC; Jachowski, DS	Context dependency of disease-mediated competitive release in bat assemblages following white-nose syndrome	http://dx.doi.org/10.1002/ecs2.3825
WOS_015	Yes	No	Does not test management methods							Kurta, A; Foster, RW; Daly, BA; Wilson, AK; Slider, RM; Rockey, CD; Rockey, JM; Long, BL; Auteri, GG; Collins, JD; White, JP; Kaarakka, HM; Redell, JA; Reeder, DM	Exceptional Longevity in Little Brown Bats Still Occurs, despite Presence of White-Nose Syndrome	http://dx.doi.org/10.3996/JFWM-20-039
WOS_016	Yes	No	Does not test management methods							Verant, ML; Bohuski, EA; Richgels, KLD; Olival, KJ; Epstein, JH; Blehert, DS	Determinants of Pseudogymnoascus destructans within bat hibernacula: Implications for surveillance and management of white-nose syndrome	http://dx.doi.org/10.1111/1365-2664.13070
WOS_017	Yes	Yes		Attitudes towards bats	Studied attitudes towards bats using surveys in national parks	No	Yes	No	NA	Shapiro, HG; Willcox, AS; Willcox, EV; Verant, ML	US National Park visitor perceptions of bats and white-nose syndrome	http://dx.doi.org/10.1016/j.biocon.2021.109248	Support for bat conservation was increased by heir positive attitudes towards bats, perceptions of ecosystem services, and recognition of WNS
WOS_018	Yes	No	Does not test management methods (but see notes)							Loeb, SC; Winters, EA	Changes in hibernating tricolored bat (Perimyotis subflavus) roosting behavior in response to white-nose syndrome	http://dx.doi.org/10.1002/ece3.9045	Didn't manipulate hibernacula temperature but found that bats moved to colder parts of cave and that led to reduced wnd
WOS_019	Yes	Yes		Improving host winter habitat	Examines resiliency in M. lucifugus population; recommends minimizing disturbance	No	Yes	No	NA	Dobony, CA; Johnson, JB	Observed Resiliency of Little Brown Myotis to Long-Term White-Nose Syndrome Exposure	http://dx.doi.org/10.3996/102017-JFWM-080	recommend considering minimizing disturbance and direct human involvement within these persisting populations to allow whatever natural recovery that may be occurring to evolve uninterrupted
WOS_020	Yes	No	Does not test management methods							Bernard, RF; Reichard, JD; Coleman, JTH; Blackwood, JC; Verant, ML; Segers, JL; Lorch, JM; White, J; Moore, MS; Russell, AL; Katz, RA; Lindner, DL; Toomey, RS; Turner, GG; Frick, WF; Vonhof, MJ; Willis, CKR; Grant, EHC	Identifying research needs to inform white-nose syndrome management decisions	http://dx.doi.org/10.1111/csp2.220
WOS_021	Yes	Yes		Culling	Targened culling	No	No	Yes	Pos	Meyer, AD; Stevens, DF; Blackwood, JC	Predicting bat colony survival under controls targeting multiple transmission routes of white-nose syndrome	http://dx.doi.org/10.1016/j.jtbi.2016.08.033	ONLY IN VERY TARGETED IDEAL CONDITIONS
WOS_021	Yes	Yes		Modifying hibernation sites	Cooling (thermal refugia)	No	No	Yes	NE	Meyer, AD; Stevens, DF; Blackwood, JC	Predicting bat colony survival under controls targeting multiple transmission routes of white-nose syndrome	http://dx.doi.org/10.1016/j.jtbi.2016.08.033
WOS_021	Yes	Yes		Antifungal compounds		No	No	Yes	NE	Meyer, AD; Stevens, DF; Blackwood, JC	Predicting bat colony survival under controls targeting multiple transmission routes of white-nose syndrome	http://dx.doi.org/10.1016/j.jtbi.2016.08.033
WOS_021	Yes	Yes		Modifying hibernation sites	decreasing environmental reservoir size	No	No	Yes	Pos	Meyer, AD; Stevens, DF; Blackwood, JC	Predicting bat colony survival under controls targeting multiple transmission routes of white-nose syndrome	http://dx.doi.org/10.1016/j.jtbi.2016.08.033
WOS_021	Yes	Yes		Culling	Indiscriminate culling	No	No	Yes	Neg	Meyer, AD; Stevens, DF; Blackwood, JC	Predicting bat colony survival under controls targeting multiple transmission routes of white-nose syndrome	http://dx.doi.org/10.1016/j.jtbi.2016.08.033
WOS_022	Yes	Yes		Improving host winter habitat	Modelling the spread of Pd and WND epidemiology	No	No	Yes	NE	Meierhofer, MB; Lilley, TM; Ruokolainen, L; Johnson, JS; Parratt, SR; Morrison, ML; Pierce, BL; Evans, JW; Anttila, J	Ten-year projection of white-nose syndrome disease dynamics at the southern leading-edge of infection in North America	http://dx.doi.org/10.1098/rspb.2021.0719
WOS_023	Yes	No	Does not test management methods							Fuller, NW; McGuire, LP; Pannkuk, EL; Blute, T; Haase, CG; Mayberry, HW; Risch, TS; Willis, CKR	Disease recovery in bats affected by white-nose syndrome	http://dx.doi.org/10.1242/jeb.211912
WOS_024	Yes	Yes		Host health	Treatments (in general) applied to individuals	No	No	Yes	Pos	Grider, J; Thogmartin, WE; Grant, EHC; Bernard, RF; Russell, RE	Early treatment of white-nose syndrome is necessary to stop population decline	http://dx.doi.org/10.1111/1365-2664.14254	Recommend only using treatments for the first 4 years and then let evolution do it's thing
WOS_024	Yes	Yes		Antifungal compounds	Treatments (in general) applied to hibernacula	No	No	Yes	Pos	Grider, J; Thogmartin, WE; Grant, EHC; Bernard, RF; Russell, RE	Early treatment of white-nose syndrome is necessary to stop population decline	http://dx.doi.org/10.1111/1365-2664.14254	Recommend only using treatments for the first 4 years and then let evolution do it's thing
WOS_024	Yes	Yes		Host health, Antifungal compounds	Combined treatments, individuals and hibernacula	No	No	Yes	Pos	Grider, J; Thogmartin, WE; Grant, EHC; Bernard, RF; Russell, RE	Early treatment of white-nose syndrome is necessary to stop population decline	http://dx.doi.org/10.1111/1365-2664.14254	Recommend only using treatments for the first 4 years and then let evolution do it's thing
WOS_025	Yes	Yes		No management	baseline for management methods in caves and culverts	No	No	Yes	NA	Bernard, RF; Evans, J; Fuller, NW; Reichard, JD; Coleman, JTH; Kocer, CJ; Grant, EHC	Different management strategies are optimal for combating disease in East Texas cave versus culvert hibernating bat populations	http://dx.doi.org/10.1111/csp2.106	Paper included a ton of models for both caves and culverts and comparing them to no management. I combined the management methods for both types of hibernacula in cases where the outcome was the same in both, and included separate rows for different outcomes
WOS_025	Yes	Yes		Host health	chitosan, in caves	No	No	Yes	Neg	Bernard, RF; Evans, J; Fuller, NW; Reichard, JD; Coleman, JTH; Kocer, CJ; Grant, EHC	Different management strategies are optimal for combating disease in East Texas cave versus culvert hibernating bat populations	http://dx.doi.org/10.1111/csp2.106	Paper included a ton of models for both caves and culverts and comparing them to no management. I combined the management methods for both types of hibernacula in cases where the outcome was the same in both, and included separate rows for different outcomes
WOS_025	Yes	Yes		Host health	chitosan, in culverts	No	No	Yes	Pos	Bernard, RF; Evans, J; Fuller, NW; Reichard, JD; Coleman, JTH; Kocer, CJ; Grant, EHC	Different management strategies are optimal for combating disease in East Texas cave versus culvert hibernating bat populations	http://dx.doi.org/10.1111/csp2.106	Paper included a ton of models for both caves and culverts and comparing them to no management. I combined the management methods for both types of hibernacula in cases where the outcome was the same in both, and included separate rows for different outcomes
WOS_025	Yes	Yes		Host health	Vaccine, in both caves and culverts	No	No	Yes	Pos	Bernard, RF; Evans, J; Fuller, NW; Reichard, JD; Coleman, JTH; Kocer, CJ; Grant, EHC	Different management strategies are optimal for combating disease in East Texas cave versus culvert hibernating bat populations	http://dx.doi.org/10.1111/csp2.106	Paper included a ton of models for both caves and culverts and comparing them to no management. I combined the management methods for both types of hibernacula in cases where the outcome was the same in both, and included separate rows for different outcomes
WOS_025	Yes	Yes		Host health	Probiotics, in both culverts and caves	No	No	Yes	Neg	Bernard, RF; Evans, J; Fuller, NW; Reichard, JD; Coleman, JTH; Kocer, CJ; Grant, EHC	Different management strategies are optimal for combating disease in East Texas cave versus culvert hibernating bat populations	http://dx.doi.org/10.1111/csp2.106	Paper included a ton of models for both caves and culverts and comparing them to no management. I combined the management methods for both types of hibernacula in cases where the outcome was the same in both, and included separate rows for different outcomes
WOS_025	Yes	Yes		Antifungal compounds	VOC, in both caves and culverts	No	No	Yes	Neg	Bernard, RF; Evans, J; Fuller, NW; Reichard, JD; Coleman, JTH; Kocer, CJ; Grant, EHC	Different management strategies are optimal for combating disease in East Texas cave versus culvert hibernating bat populations	http://dx.doi.org/10.1111/csp2.106	Paper included a ton of models for both caves and culverts and comparing them to no management. I combined the management methods for both types of hibernacula in cases where the outcome was the same in both, and included separate rows for different outcomes
WOS_025	Yes	Yes		Antifungal compounds	PEG, in caves	No	No	Yes	Neg	Bernard, RF; Evans, J; Fuller, NW; Reichard, JD; Coleman, JTH; Kocer, CJ; Grant, EHC	Different management strategies are optimal for combating disease in East Texas cave versus culvert hibernating bat populations	http://dx.doi.org/10.1111/csp2.106	Paper included a ton of models for both caves and culverts and comparing them to no management. I combined the management methods for both types of hibernacula in cases where the outcome was the same in both, and included separate rows for different outcomes
WOS_025	Yes	Yes		Antifungal compounds	PEG, in culverts	No	No	Yes	Pos	Bernard, RF; Evans, J; Fuller, NW; Reichard, JD; Coleman, JTH; Kocer, CJ; Grant, EHC	Different management strategies are optimal for combating disease in East Texas cave versus culvert hibernating bat populations	http://dx.doi.org/10.1111/csp2.106	Paper included a ton of models for both caves and culverts and comparing them to no management. I combined the management methods for both types of hibernacula in cases where the outcome was the same in both, and included separate rows for different outcomes
WOS_025	Yes	Yes		Antifungal compounds	Soap and water in both caves and culverts	No	No	Yes	Neg	Bernard, RF; Evans, J; Fuller, NW; Reichard, JD; Coleman, JTH; Kocer, CJ; Grant, EHC	Different management strategies are optimal for combating disease in East Texas cave versus culvert hibernating bat populations	http://dx.doi.org/10.1111/csp2.106	Paper included a ton of models for both caves and culverts and comparing them to no management. I combined the management methods for both types of hibernacula in cases where the outcome was the same in both, and included separate rows for different outcomes
WOS_025	Yes	Yes		Antifungal compounds	CIO2 in both caves and culverts	No	No	Yes	Neg	Bernard, RF; Evans, J; Fuller, NW; Reichard, JD; Coleman, JTH; Kocer, CJ; Grant, EHC	Different management strategies are optimal for combating disease in East Texas cave versus culvert hibernating bat populations	http://dx.doi.org/10.1111/csp2.106	Paper included a ton of models for both caves and culverts and comparing them to no management. I combined the management methods for both types of hibernacula in cases where the outcome was the same in both, and included separate rows for different outcomes
WOS_025	Yes	Yes		Antifungal compounds	Steam clean in caves	No	No	Yes	Neg	Bernard, RF; Evans, J; Fuller, NW; Reichard, JD; Coleman, JTH; Kocer, CJ; Grant, EHC	Different management strategies are optimal for combating disease in East Texas cave versus culvert hibernating bat populations	http://dx.doi.org/10.1111/csp2.106	Paper included a ton of models for both caves and culverts and comparing them to no management. I combined the management methods for both types of hibernacula in cases where the outcome was the same in both, and included separate rows for different outcomes
WOS_025	Yes	Yes		Antifungal compounds	Steam clean in culverts	No	No	Yes	Pos	Bernard, RF; Evans, J; Fuller, NW; Reichard, JD; Coleman, JTH; Kocer, CJ; Grant, EHC	Different management strategies are optimal for combating disease in East Texas cave versus culvert hibernating bat populations	http://dx.doi.org/10.1111/csp2.106	Paper included a ton of models for both caves and culverts and comparing them to no management. I combined the management methods for both types of hibernacula in cases where the outcome was the same in both, and included separate rows for different outcomes
WOS_025	Yes	Yes		Modifying hibernation sites	Cooling with air blow, in both caves and culverts	No	No	Yes	Neg	Bernard, RF; Evans, J; Fuller, NW; Reichard, JD; Coleman, JTH; Kocer, CJ; Grant, EHC	Different management strategies are optimal for combating disease in East Texas cave versus culvert hibernating bat populations	http://dx.doi.org/10.1111/csp2.106	Paper included a ton of models for both caves and culverts and comparing them to no management. I combined the management methods for both types of hibernacula in cases where the outcome was the same in both, and included separate rows for different outcomes
WOS_025	Yes	Yes		Modifying hibernation sites	Cool microclimate prior to hibernation season, in both caves anc culverts	No	No	Yes	Neg	Bernard, RF; Evans, J; Fuller, NW; Reichard, JD; Coleman, JTH; Kocer, CJ; Grant, EHC	Different management strategies are optimal for combating disease in East Texas cave versus culvert hibernating bat populations	http://dx.doi.org/10.1111/csp2.106	Paper included a ton of models for both caves and culverts and comparing them to no management. I combined the management methods for both types of hibernacula in cases where the outcome was the same in both, and included separate rows for different outcomes
WOS_025	Yes	Yes		Antifungal compounds	2 combinations of antifungal methods, in caves	No	No	Yes	Neg	Bernard, RF; Evans, J; Fuller, NW; Reichard, JD; Coleman, JTH; Kocer, CJ; Grant, EHC	Different management strategies are optimal for combating disease in East Texas cave versus culvert hibernating bat populations	http://dx.doi.org/10.1111/csp2.106	Paper included a ton of models for both caves and culverts and comparing them to no management. I combined the management methods for both types of hibernacula in cases where the outcome was the same in both, and included separate rows for different outcomes
WOS_025	Yes	Yes		Antifungal compounds	2 combinations of antifungal methods, in culverts	No	No	Yes	Pos	Bernard, RF; Evans, J; Fuller, NW; Reichard, JD; Coleman, JTH; Kocer, CJ; Grant, EHC	Different management strategies are optimal for combating disease in East Texas cave versus culvert hibernating bat populations	http://dx.doi.org/10.1111/csp2.106	Paper included a ton of models for both caves and culverts and comparing them to no management. I combined the management methods for both types of hibernacula in cases where the outcome was the same in both, and included separate rows for different outcomes
WOS_025	Yes	Yes		Host health, Antifungal compounds	7 different combinations of host health and antifungal methods, in culverts	No	No	Yes	Pos	Bernard, RF; Evans, J; Fuller, NW; Reichard, JD; Coleman, JTH; Kocer, CJ; Grant, EHC	Different management strategies are optimal for combating disease in East Texas cave versus culvert hibernating bat populations	http://dx.doi.org/10.1111/csp2.106	Paper included a ton of models for both caves and culverts and comparing them to no management. I combined the management methods for both types of hibernacula in cases where the outcome was the same in both, and included separate rows for different outcomes
WOS_025	Yes	Yes		Host health, Antifungal compounds	7 different combinations of host health and antifungal methods, in caves	No	No	Yes	Neg	Bernard, RF; Evans, J; Fuller, NW; Reichard, JD; Coleman, JTH; Kocer, CJ; Grant, EHC	Different management strategies are optimal for combating disease in East Texas cave versus culvert hibernating bat populations	http://dx.doi.org/10.1111/csp2.106	Paper included a ton of models for both caves and culverts and comparing them to no management. I combined the management methods for both types of hibernacula in cases where the outcome was the same in both, and included separate rows for different outcomes
WOS_026	Yes	No	Does not test management methods							Zukal, J; Bandouchova, H; Bartonicka, T; Berkova, H; Brack, V; Brichta, J; Dolinay, M; Jaron, KS; Kovacova, V; Kovarik, M; Martinkova, N; Ondracek, K; Rehak, Z; Turner, GG; Pikula, J	White-Nose Syndrome Fungus: A Generalist Pathogen of Hibernating Bats	http://dx.doi.org/10.1371/journal.pone.0097224
WOS_027	Yes	No	Does not test management methods							Lorch, JM; Meteyer, CU; Behr, MJ; Boyles, JG; Cryan, PM; Hicks, AC; Ballmann, AE; Coleman, JTH; Redell, DN; Reeder, DM; Blehert, DS	Experimental infection of bats with Geomyces destructans causes white-nose syndrome	http://dx.doi.org/10.1038/nature10590
WOS_028	Yes	No	Does not test management methods							Shapiro, HG; Willcox, AS; Verant, ML; Willcox, EV	How has White-nose Syndrome Changed Cave Management in National Parks?	http://dx.doi.org/10.1002/wsb.1208
WOS_029	Yes	Yes		Improving host winter habitat	found that p. subflavus hibernating in trees and bridges are less susceptible to WNS due to environmental conditions; recommendations for forestry	No	Yes	No	Pos	Newman, BA; Loeb, SC; Jachowski, DS	Winter roosting ecology of tricolored bats (Perimyotis subflavus) in trees and bridges	http://dx.doi.org/10.1093/jmammal/gyab080	gives suggestions to forestry for improving and conserving areas with suitable trees for hibernation and that these areas could act as refugia in southern areas without caves. No tests though.
WOS_030	Yes	Yes		Monitoring	Acoustic monitoring for WNS impacts; recommendations for the siting of acoustic surveillance	No	Yes	No	NA	Barr, EL; Silvis, A; Armstrong, MP; Ford, WM	White-nose Syndrome and Environmental Correlates to Landscape-Scale Bat Presence	http://dx.doi.org/10.1002/wsb.1215
WOS_031	Yes	No	Does not test management methods							Pannkuk, EL; Dorville, NASY; Dzal, YA; Fletcher, QE; Norquay, KJO; Willis, CKR; Fornace, AJ; Laiakis, EC	Hepatic lipid signatures of little brown bats (Myotis lucifugus) and big brown bats (Eptesicus fuscus) at early stages of white-nose syndrome	http://dx.doi.org/10.1038/s41598-021-90828-w	Examined lipid metabolism during WNS
WOS_032	Yes	Yes		Host health	Isolated microbiota from bat wings that inhibited pd-growth	Yes	No	No	Pos	Hamm, PS; Caimi, NA; Northup, DE; Valdez, EW; Buecher, DC; Dunlap, CA; Labeda, DP; Lueschow, S; Porras-Alfaro, A	Western Bats as a Reservoir of Novel Streptomyces Species with Antifungal Activity	http://dx.doi.org/10.1128/AEM.03057-16	Tested on plates, not on bats
WOS_033	Yes	No	Does not test management methods							Francl, KE; Ford, WM; Sparks, DW; Brack, V	Capture and Reproductive Trends in Summer Bat Communities in West Virginia: Assessing the Impact of White-Nose Syndrome	http://dx.doi.org/10.3996/062011-JFWM-039	Population monitoring after WNS
WOS_034	Yes	Yes		Attitudes towards bats	surveyed people on their attitudes toward bats and support for management	No	No	Yes	NA	Fagan, KE; Willcox, EV; Willcox, AS	Public attitudes toward the presence and management of bats roosting in buildings in Great Smoky Mountains National Park, Southeastern United States	http://dx.doi.org/10.1016/j.biocon.2018.02.004
WOS_035	Yes	No	Does not test management methods (testing bats for Pd that are active during winter)							Bernard, RF; Willcox, EV; Parise, KL; Foster, JT; McCracken, GF	White-nose syndrome fungus, Pseudogymnoascus destructans, on bats captured emerging from caves during winter in the southeastern United States	http://dx.doi.org/10.1186/s40850-017-0021-2
WOS_036	Yes	Yes		Attitudes towards bats	Survey	No	No	Yes	NA	Siemer, WF; Lauber, TB; Kretser, HE; Schuler, KL; Verant, M; Herzog, CJ; McComas, KA	Predictors of intentions to conserve bats among New York property owners	http://dx.doi.org/10.1080/10871209.2020.1817628
WOS_037	Yes	No	Does not test management methods (considers different management practices)							Foley, J; Clifford, D; Castle, K; Cryan, P; Ostfeld, RS	Investigating and Managing the Rapid Emergence of White-Nose Syndrome, a Novel, Fatal, Infectious Disease of Hibernating Bats	http://dx.doi.org/10.1111/j.1523-1739.2010.01638.x
WOS_038	Yes	No	Does not test management methods (monitors muly population after WNS)							Dobony, CA; Hicks, AC; Langwig, KE; von Linden, RI; Okoniewski, JC; Rainbolt, RE	Little Brown Myotis Persist Despite Exposure to White-Nose Syndrome	http://dx.doi.org/10.3996/022011-JFWM-014
WOS_039	Yes	No	Does not test management methods (potential of railway tunnels for Pd)							Lutsch, KE; McDonald, AG; Gabriel, KT; Cornelison, CT	ROADWAY-ASSOCIATED CULVERTS MAY SERVE AS A TRANSMISSION CORRIDOR FOR PSEUDOGYMNOASCUS DESTRUCTANS AND WHITE-NOSE SYNDROME IN THE COASTAL PLAINS AND COASTAL REGION OF GEORGIA, USA	http://dx.doi.org/10.7589/JWD-D-21-00069
WOS_040	Yes	No	Does not test management methods (models suitability of caves in Texas for Pd)							Wolf, LK; Meierhofer, MB; Morrison, ML; Cairns, DM; Lacher, TE	Modeling the suitability of Texas karst regions for infection by Pseudogymnoascus destructans in bats	http://dx.doi.org/10.1093/jmammal/gyac017
WOS_041	Yes	Yes		Monitoring	Used acoustic lures to help detect imperiled bat species	No	Yes	No	NA	Hammesfahr, A; Rega-Brodsky, CC; Womack-Bulliner, K; Whitney, J	Optimizing surveys for imperiled bat species post white-nose syndrome	http://dx.doi.org/10.3161/15081109ACC2022.24.2.009
WOS_042	Yes	No	Does not test management methods (examined carcasses of bats that died of WNS)							Keller, S; Lorch, JM; Berlowski-Zier, BM; Ballman, A; Blehert, DS	Analysis of Archival Specimens Confirms White-nose Syndrome in Little Brown Bats (Myotis lucifugus) from New York, USA, in Spring 2007	http://dx.doi.org/10.7589/JWD-D-20-00137
WOS_043	Yes	No	Does not test management methods (investigated relationship between winter activity and susceptibility to WNS)							Jackson, RT; Willcox, EV; Zobel, JM; Bernard, RF	Emergence activity at hibernacula differs among four bat species affected by white-nose syndrome	http://dx.doi.org/10.1002/ece3.9113
WOS_044	Yes	Yes		Improving host summer habitat	Heating roosts after bats emerge from hibernacula to reduce energetic costs	Yes	No	Yes	Pos	Wilcox, A; Willis, CKR	Energetic benefits of enhanced summer roosting habitat for little brown bats (Myotis lucifugus) recovering from white-nose syndrome	http://dx.doi.org/10.1093/conphys/cov070	Bats preferred heated roosts and model predicted energy savings of up to 81.2% for bats in artificially heated roosts if roost temperature was allowed to cool at night
WOS_045	Yes	No	Does not test management methods (evaluated seasonal changes in bat body mass after arrival of Pd)							Lacki, MJ; Dodd, LE; Toomey, RS; Thomas, SC; Couch, ZL; Nichols, BS	Temporal Changes in Body Mass and Body Condition of Cave-Hibernating Bats During Staging and Swarming	http://dx.doi.org/10.3996/042015-JFWM-033
WOS_046	Yes	No	Does not test management methods (examined body fat effect on persistence with WNS)							Cheng, TNL; Gerson, A; Moore, MS; Reichard, JD; DeSimone, J; Willis, CKR; Frick, WF; Kilpatrick, AM	Higher fat stores contribute to persistence of little brown bat populations with white-nose syndrome	http://dx.doi.org/10.1111/1365-2656.12954
WOS_047	Yes	Yes		Host health	Modeled effectiveness of 5 different WNS treatment strategies in dispersing bats: vaccines, fungiside, microclimate, VOCs, UV light	No	No	Yes	Pos	Duan, JY; Malakhov, MM; Pellett, JJ; Phadke, IS; Barber, J; Blackwood, JC	Management efficacy in a metapopulation model of white-nose syndrome	http://dx.doi.org/10.1111/nrm.12304	Vaccines were the only strategy that benefits from bat dispersal, other strategies only efficient when minimal movement between populations
WOS_047	Yes	Yes		Antifungal compounds	Modeled effectiveness of 5 different WNS treatment strategies in dispersing bats: vaccines, fungiside, microclimate, VOCs, UV light	No	No	Yes	NE	Duan, JY; Malakhov, MM; Pellett, JJ; Phadke, IS; Barber, J; Blackwood, JC	Management efficacy in a metapopulation model of white-nose syndrome	http://dx.doi.org/10.1111/nrm.12304	Vaccines were the only strategy that benefits from bat dispersal, other strategies only efficient when minimal movement between populations
WOS_047	Yes	Yes		Antifungal compounds	Modeled effectiveness of 5 different WNS treatment strategies in dispersing bats: vaccines, fungiside, microclimate, VOCs, UV light	No	No	Yes	NE	Duan, JY; Malakhov, MM; Pellett, JJ; Phadke, IS; Barber, J; Blackwood, JC	Management efficacy in a metapopulation model of white-nose syndrome	http://dx.doi.org/10.1111/nrm.12304	Vaccines were the only strategy that benefits from bat dispersal, other strategies only efficient when minimal movement between populations
WOS_047	Yes	Yes		Modifying hibernation sites	Modeled effectiveness of 5 different WNS treatment strategies in dispersing bats: vaccines, fungiside, microclimate, VOCs, UV light	No	No	Yes	NE	Duan, JY; Malakhov, MM; Pellett, JJ; Phadke, IS; Barber, J; Blackwood, JC	Management efficacy in a metapopulation model of white-nose syndrome	http://dx.doi.org/10.1111/nrm.12304	Vaccines were the only strategy that benefits from bat dispersal, other strategies only efficient when minimal movement between populations
WOS_047	Yes	Yes		Modifying hibernation sites	Modeled effectiveness of 5 different WNS treatment strategies in dispersing bats: vaccines, fungiside, microclimate, VOCs, UV light	No	No	Yes	NE	Duan, JY; Malakhov, MM; Pellett, JJ; Phadke, IS; Barber, J; Blackwood, JC	Management efficacy in a metapopulation model of white-nose syndrome	http://dx.doi.org/10.1111/nrm.12304	Vaccines were the only strategy that benefits from bat dispersal, other strategies only efficient when minimal movement between populations
WOS_048	Yes	Yes		Modifying hibernation sites	UV sanitization of Pd	Yes	No	No	NA	Kwait, R; Kerwin, K; Herzog, C; Bennett, J; Padhi, S; Zoccolo, I; Maslo, B	Whole-room ultraviolet sanitization as a method for the site-level treatment of Pseudogymnoascus destructans	http://dx.doi.org/10.1111/csp2.623	Reduced fungi by 97.3 %
WOS_049	Yes	Yes		Monitoring	Identifying bat species from DNA in guano	Yes	No	No	NA	Brown, VA; Willcox, EV; Fagan, KE; Bernard, RF	Identification of Southeastern Bat Species Using Noninvasive Genetic Sampling of Individual Guano Pellets	http://dx.doi.org/10.3996/012017-JFWM-007	"Our findings emphasize the utility of these genetic techniques for detecting bat species when visual or acoustic methods may be compromised"
WOS_050	Yes	Yes		Antifungal compounds	VOCs	Yes	Yes	No	NE	Gabriel, KT; McDonald, AG; Lutsch, KE; Pattavina, PE; Morris, KM; Ferrall, EA; Crow, SA; Cornelison, CT	Development of a multi-year white-nose syndrome mitigation strategy using antifungal volatile organic compounds	http://dx.doi.org/10.1371/journal.pone.0278603	"Although there is not enough evidence to make any strong conclusions as to whether the treatments at Black Diamond Tunnel were effective at increasing bat survivorship, there were several observations that appear promising."
WOS_051	Yes	No	Does not test management methods (long-term monitoring of changes in summer populations)							Pettit, JL; O'Keefe, JM	Impacts of White-Nose Syndrome Observed During Long-Term Monitoring of a Midwestern Bat Community	http://dx.doi.org/10.3996/102016-JFWM-077
WOS_052	Yes	No	Does not test management methods (prevalence of Pd in rabies surveys)							Darling, SL; Lim, A; Melotti, JR; O'Brien, DJ; Bolin, SR	PREVALENCE AND DISTRIBUTION OF PSEUDOGYMNOASCUS DESTRUCTANS IN MICHIGAN BATS SUBMITTED FOR RABIES SURVEILLANCE	http://dx.doi.org/10.7589/2016-08-175
WOS_053	Yes	Yes		Education	Washing caver clothes/equipment prevents Pd contamination of new caves	Yes	No	No	NA	Zhelyazkova, V; Hubancheva, A; Radoslavov, G; Toshkova, N; Puechmaille, S	Did you wash your caving suit? Cavers' role in the potential spread of Pseudogymnoascus destructans, the causative agent of White-Nose Disease	http://dx.doi.org/10.5038/1827-806X.49.2.2326	Washing removed majority, but nat all Pd spores. Important to raise awareness among cavers on topic
WOS_054	Yes	No	Does not test management methods (skin microbiome composition of bats)							Winter, AS; Hathaway, JJM; Kimble, JC; Buecher, DC; Valdez, EW; Porras-Alfaro, A; Young, JM; Read, KJH; Northup, DE	Skin and fur bacterial diversity and community structure on American southwestern bats: effects of habitat, geography and bat traits	http://dx.doi.org/10.7717/peerj.3944
WOS_055	Yes	Yes		Improving host summer habitat	Improved foraging conditions near hibernacula by adding UV lures for insects	No	Yes	No	NA	Frick, WF; Dzal, YA; Jonasson, KA; Whitby, MD; Adams, AM; Long, CS; Depue, JE; Newman, CM; Willis, CKR; Cheng, TL	Bats increased foraging activity at experimental prey patches near hibernacula	http://dx.doi.org/10.1002/2688-8319.12217	More bats around UV lures
WOS_056	Yes	Yes		Modifying hibernation sites	Cooling of hibernacula	No	Yes	No	Pos	Turner, GG; Sewall, BJ; Scafini, MR; Lilley, TM; Bitz, D; Johnson, JS	Cooling of bat hibernacula to mitigate white-nose syndrome	http://dx.doi.org/10.1111/cobi.13803	"Cooling warm sites receiving little use by bats is a viable strategy for combating WNS."
WOS_057	Yes	Yes		Modifying hibernation sites	VOCs	No	Yes	No	NA	Micalizzi, EW; Smith, ML	Volatile organic compounds kill the white-nose syndrome fungus, Pseudogymnoascus destructans, in hibernaculum sediment	http://dx.doi.org/10.1139/cjm-2020-0071
WOS_058	Yes	No	Does not test management methods (modeled bat survival and risk of WNS)							Maslo, B; Stringham, OC; Bevan, AJ; Brumbaugh, A; Sanders, C; Hall, M; Fefferman, NH	High annual survival in infected wildlife populations may veil a persistent extinction risk from disease	http://dx.doi.org/10.1002/ecs2.2001
WOS_059	Yes	No	Does not test management methods (identified features of culverts that bats like)							Meierhofer, MB; Leivers, SJ; Fern, RR; Wolf, LK; Young, JH; Pierce, BL; Evans, JW; Morrison, ML	Structural and environmental predictors of presence and abundance of tri-colored bats in Texas culverts	http://dx.doi.org/10.1093/jmammal/gyz099
WOS_060	Yes	No	Does not test management methods (measured infection dynamics of pd over 10 years)							Frick, WF; Cheng, TL; Langwig, KE; Hoyt, JR; Janicki, AF; Parise, KL; Foster, JT; Kilpatrick, AM	Pathogen dynamics during invasion and establishment of white-nose syndrome explain mechanisms of host persistence	http://dx.doi.org/10.1002/ecy.1706
WOS_061	Yes	Yes		Monitoring	Comparing pasive and active acoustic monitoring of bats affected by WNS	No	Yes	No	NA	Coleman, LS; Ford, WM; Dobony, CA; Britzke, ER	A Comparison of Passive and Active Acoustic Sampling for a Bat Community Impacted by White-Nose Syndrome	http://dx.doi.org/10.3996/082013-JFWM-057	Passive sampling over active sampling methodologies recommended (cost effective)
WOS_062	Yes	No	Does not test management methods (Essay about importance of physiological research in WNS management)							Willis, CKR	Conservation Physiology and Conservation Pathogens: White-Nose Syndrome and Integrative Biology for Host-Pathogen Systems	http://dx.doi.org/10.1093/icb/icv099
WOS_063	Yes	No	Does not test management methods (review about winter habitat and cave management of bats)							Johnson, JS; Blomberg, AS; Boyles, JG; Lilley, TM	The Winter Worries of Bats: Past and Present Perspectives on Winter Habitat and Management of Cave Hibernating Bats	http://dx.doi.org/10.1007/978-3-030-54727-1_13
WOS_064	Yes	No	Does not test management methods (measured temperature of bats and hibernacula)							Meierhofer, MB; Johnson, JS; Leivers, SJ; Pierce, BL; Evans, JE; Morrison, ML	Winter habitats of bats in Texas	http://dx.doi.org/10.1371/journal.pone.0220839
WOS_065	Yes	No	Does not test management methods (Essay about importance of knowing costs of disturbance)							Boyles, JG	Benefits of Knowing the Costs of Disturbance to Hibernating Bats	http://dx.doi.org/10.1002/wsb.755
WOS_066	Yes	No	Does not test management methods (Skin temperature and torpor bout length of bats)							Jackson, RT; Willcox, EV; Bernard, RF	Winter torpor expression varies in four bat species with differential susceptibility to white-nose syndrome	http://dx.doi.org/10.1038/s41598-022-09692-x
WOS_067	Yes	Yes		Education	Surveyed attitudes and behavior of people visiting national parks	No	Yes	No	NA	Shapiro, HG; Willcox, AS; Willcox, EV; Verant, ML	US National Park visitor perceptions and behavioral intentions towards actions to prevent white-nose syndrome	http://dx.doi.org/10.1371/journal.pone.0278024	Visitors decision to engage in WNS preventative actions was most strongly influenced by park staff or signage
WOS_068	Yes	No	Does not test management methods (modeled WNS spread among Indiana bats)							Thogmartin, WE; King, RA; Szymanski, JA; Pruitt, L	SPACE-TIME MODELS FOR A PANZOOTIC IN BATS, WITH A FOCUS ON THE ENDANGERED INDIANA BAT	http://dx.doi.org/10.7589/2011-06-176
WOS_069	Yes	No	Does not test management methods (modeled WNS spread among Indiana bats)							Langwig, KE; Frick, WF; Hoyt, JR; Parise, KL; Drees, KP; Kunz, TH; Foster, JT; Kilpatrick, AM	Drivers of variation in species impacts for a multi-host fungal disease of bats	http://dx.doi.org/10.1098/rstb.2015.0456
WOS_070	Yes	Yes		Host health	Effect of temperature and humidity on infection intensity	Yes	No	No	NA	Frick, WF; Johnson, E; Cheng, TL; Lankton, JS; Warne, R; Dallas, J; Parise, KL; Foster, JT; Boyles, JG; McGuire, LP	Experimental inoculation trial to determine the effects of temperature and humidity on White-nose Syndrome in hibernating bats	http://dx.doi.org/10.1038/s41598-022-04965-x
WOS_071	Yes	No	Does not test management methods (review of conservation status of bats in the US)							Hammerson, GA; Kling, M; Harkness, M; Ormes, M; Young, BE	Strong geographic and temporal patterns in conservation status of North American bats	http://dx.doi.org/10.1016/j.biocon.2017.05.025
WOS_072	Yes	No	Does not test management methods (monitoring population size post-WNS)							Balzer, EW; Grottoli, AD; Phinney, LJ; Burns, LE; Vanderwolf, KJ; Broders, HG	Capture Rate Declines of Northern Myotis in the Canadian Maritimes	http://dx.doi.org/10.1002/wsb.1223
WOS_073	Yes	No	Does not test management methods (modeling spread)							Maher, SP; Kramer, AM; Pulliam, JT; Zokan, MA; Bowden, SE; Barton, HD; Magori, K; Drake, JM	Spread of white-nose syndrome on a network regulated by geography and climate	http://dx.doi.org/10.1038/ncomms2301
WOS_074	Yes	Yes		Antifungal compounds	VOC	Yes	No	No	Pos	Cornelison, CT; Gabriel, KT; Barlament, C; Crow, SA	Inhibition of Pseudogymnoascus destructans Growth from Conidia and Mycelial Extension by Bacterially Produced Volatile Organic Compounds	http://dx.doi.org/10.1007/s11046-013-9716-2
WOS_075	Yes	No	Does not test management methods (modeling spread)							Lilley, TM; Anttila, J; Ruokolainen, L	Landscape structure and ecology influence the spread of a bat fungal disease	http://dx.doi.org/10.1111/1365-2435.13183
WOS_076	Yes	No	Does not test management methods (describing caves conditions in Florida)							Smith, LM; Doonan, TJ; Sylvia, AL; Gore, JA	Characteristics of Caves Used by Wintering Bats in a Subtropical Environment	http://dx.doi.org/10.3996/JFWM-20-078
WOS_077	Yes	No	Does not test management methods (modeling population viability)							Maslo, B; Fefferman, NH	A case study of bats and white-nose syndrome demonstrating how to model population viability with evolutionary effects	http://dx.doi.org/10.1111/cobi.12485
WOS_078	Yes	No	Does not test management methods (modeling habitat selection)							Neubaum, DJ; Aagaard, K	Use of predictive distribution models to describe habitat selection by bats in Colorado, USA	http://dx.doi.org/10.1002/jwmg.22178
WOS_079	Yes	No	Does not test management methods (Investigates roost selection)							Hyzy, BA; Russell, RE; Silvis, A; Ford, WM; Riddle, J; Russell, K	Investigating maternity roost selection by northern long-eared bats at three sites in Wisconsin	http://dx.doi.org/10.3354/esr01004
WOS_080	Yes	No	Does not test management methods (Monitoring for presence of Pd))							Limon, DA; Garcia, CJ; Gregory, BB; Stevens, RD; Barnes, MA	THE STATUS OF PSEUDOGYMNOASCUS DESTRUCTANS IN LOUISIANA	http://dx.doi.org/10.1894/0038-4909-63-4-216
WOS_081	Yes	No	Does not test management methods (Baseline info on maternity roosts)							Call, RS; Whiting, JC; Doering, B; Lowe, J; Englestead, D; Frye, J; Stefanic, T; Wright, G	Maternity Roosts of Townsend's Big-eared Bats in Lava Tube Caves of Southern Idaho	http://dx.doi.org/10.3955/046.092.0201
WOS_082	Yes	No	Does not test management methods (Testing using e-dna to find hibernation sites)							Serrao, NR; Weckworth, JK; McKelvey, KS; Dysthe, JC; Schwartz, MK	Molecular genetic analysis of air, water, and soil to detect big brown bats in North America	http://dx.doi.org/10.1016/j.biocon.2021.109252
WOS_083	Yes	No	Does not test management methods (investigating mycobiomes)							Kearns, PJ; Winter, AS; Woodhams, DC; Northup, DE	The Mycobiome of Bats in the American Southwest Is Structured by Geography, Bat Species, and Behavior	http://dx.doi.org/10.1007/s00248-023-02230-w
WOS_084	Yes	No	Does not test management methods (Using virus clock to model spread of Pd)							Thapa, V; Turner, GG; Roossinck, MJ	Phylogeographic analysis of Pseudogymnoascus destructans partitivirus-pa explains the spread dynamics of white-nose syndrome in North America	http://dx.doi.org/10.1371/journal.ppat.1009236
WOS_085	Yes	No	Does not test management methods (Roost and habitat selection of M. septentrionalis)							Gorman, KM; Barr, EL; Nocera, T; Ford, WM	Characteristics of Day-roosts Used by Northern Long-Eared Bats (Myotis septentrionalis) in Coastal New York	http://dx.doi.org/10.1656/045.029.0201
WOS_086	Yes	Yes		Modifying hibernation sites		No	No	Yes	Neg	Boyles, JG; Brack, V; McGuire, LP	Balancing costs and benefits of managing hibernacula of cavernicolous bats	http://dx.doi.org/10.1111/mam.12316
WOS_087	Yes	No	Does not test management methods (modeling spread)							Wiens, AM; Thogmartin, WE	Gaussian process forecasts Pseudogymnoascus destructans will cover coterminous United States by 2030	http://dx.doi.org/10.1002/ece3.9547
WOS_088	Yes	No	Does not test management methods (Investigates hibernation site selection)							Hopkins, SR; Hoyt, JR; White, JP; Kaarakka, HM; Redell, JA; DePue, JE; Scullon, WH; Kilpatrick, AM; Langwig, KE	Continued preference for suboptimal habitat reduces bat survival with white-nose syndrome	http://dx.doi.org/10.1038/s41467-020-20416-5
WOS_089	Yes	No	Does not test management methods (Modeling factors contributing to presence of Pd)							Grider, JF; Russell, RE; Ballmann, AE; Hefley, TJ	Long-term Pseudogymnoascus destructans surveillance data reveal factors contributing to pathogen presence	http://dx.doi.org/10.1002/ecs2.3808
WOS_090	Yes	Yes		Host health	Assessing feasibility of ex-situ management of populations	No	No	Yes	Neg	Davy, CM; Whitear, AK	Feasibility and pitfalls of ex situ management to mitigate the effects of an environmentally persistent pathogen	http://dx.doi.org/10.1111/acv.12274
WOS_091	Yes	No	Does not test management methods (Baseline info on abundance)							Weller, TJ; Thomas, SC; Baldwin, JA	Use of Long-Term Opportunistic Surveys to Estimate Trends in Abundance of Hibernating Townsend's Big-Eared Bats	http://dx.doi.org/10.3996/022014-JFWM-012
WOS_092	Yes	No	Does not test management methods (Baseline info on hibernation sites)							Weller, TJ; Rodhouse, TJ; Neubaum, DJ; Ormsbee, PC; Dixon, RD; Popp, DL; Williams, JA; Osborn, SD; Rogers, BW; Beard, LO; McIntire, AM; Hersey, KA; Tobin, A; Bjornlie, NL; Foote, J; Bachen, DA; Maxell, BA; Morrison, ML; Thomas, SC; Oliver, GV; Navo, KW	A review of bat hibernacula across the western United States: Implications for white-nose syndrome surveillance and management	http://dx.doi.org/10.1371/journal.pone.0205647
WOS_093	Yes	Yes		Antifungal compounds		Yes	Yes	No	Pos	Hoyt, JR; Parise, KL; DePue, JE; Kaarakka, HM; Redell, JA; Scullon, WH; O'Reskie, R; Foster, JT; Kilpatrick, AM; Langwig, KE; White, JP	Reducing environmentally mediated transmission to moderate impacts of an emerging wildlife disease	http://dx.doi.org/10.1111/1365-2664.14371
WOS_094	Yes	No	Does not test management methods (Baseline info on hibernation sites)							Meierhofer, MB; Leivers, SJ; Pierce, BL; Powers, GW; Evans, JW; Morrison, ML	Structural and environmental predictors of tricolored bat presence and abundance in Texas caves	http://dx.doi.org/10.1093/jmammal/gyab143
WOS_095	Yes	No	Does not test management methods (Effects of prescribed fire on site occupancy)							Austin, LV; Silvis, A; Ford, WM; Powers, KE	Effects of historic wildfire and prescribed fire on site occupancy of bats in Shenandoah National Park, Virginia, USA	http://dx.doi.org/10.1007/s11676-019-00923-y
WOS_096	Yes	No	Does not test management methods (Effect of tree diameter on occupancy of myotis bats)							Lacki, MJ	Restoration of Legacy Trees as Roosting Habitat for Myotis Bats in Eastern North American Forests	http://dx.doi.org/10.3390/d10020029
WOS_097	Yes	No	Does not test management methods (Modeling hibernation site locations based on stable isotope data)							Sullivan, AR; Bump, JK; Kruger, LA; Peterson, RO	Bat-cave catchment areas: using stable isotopes (delta D) to determine the probable origins of hibernating bats
WOS_098	Yes	No	Does not test management methods (Modeling population dynamics of species affected by WNS)							Reynolds, DS; Shoemaker, K; von Oettingen, S; Najjar, S; Veilleux, JP; Moosman, PR	Integrating Multiple Survey Techniques to Document a Shifting Bat Community in the Wake of White-Nose Syndrome	http://dx.doi.org/10.3996/JFWM-20-043
WOS_099	Yes	No	Does not test management methods (investigating species/population specific parameters on susceptibility to WNS)							Langwig, KE; Frick, WF; Bried, JT; Hicks, AC; Kunz, TH; Kilpatrick, AM	Sociality, density-dependence and microclimates determine the persistence of populations suffering from a novel fungal disease, white-nose syndrome	http://dx.doi.org/10.1111/j.1461-0248.2012.01829.x
WOS_100	Yes	Yes		Modifying hibernation sites	Response of Pd to growth medium and temperature	Yes	No	No	NA	Donaldson, ME; Davy, CM; Vanderwolf, KJ; Willis, CKR; Saville, BJ; Kyle, CJ	Growth medium and incubation temperature alter the Pseudogymnoascus destructans transcriptome: implications in identifying virulence factors	http://dx.doi.org/10.1080/00275514.2018.1438223
WOS_101	Yes	No	Does not test management methods							Cook, JD; Grant, EHC; Coleman, JTH; Sleeman, JM; Runge, MC	Risks posed by SARS-CoV-2 to North American bats during winter fieldwork	http://dx.doi.org/10.1111/csp2.410
WOS_102	Yes	No	Does not test management methods (Roost selection of bats)							Fagan, KE; Willcox, EV; Tran, LT; Bernard, RF; Stiver, WH	Roost selection by bats in buildings, Great Smoky Mountains National Park	http://dx.doi.org/10.1002/jwmg.21372
WOS_103	Yes	No	Does not test management methods (Guidelines for management)							Dixon, MD; Heist, K; Tinsley, K	The State of Bats in Conservation Planning for the National Wildlife Refuge System, With Recommendations	http://dx.doi.org/10.3996/122012-JFWM-106
WOS_104	Yes	No	Does not test management methods (Baseline info on abundance)							Deeley, SM; Kalen, NJ; Freeze, SR; Barr, EL; Ford, WM	Post-white-nose syndrome passive acoustic sampling effort for determining bat species occupancy within the mid-Atlantic region	http://dx.doi.org/10.1016/j.ecolind.2021.107489
WOS_105	Yes	No	Does not test management methods (Baseline info on hibernation site use)							Kurta, A; Smith, SM	Hibernating Bats and Abandoned Mines in the Upper Peninsula of Michigan	http://dx.doi.org/10.1656/045.021.0407
WOS_106	Yes	No	Does not test management methods (Baseline info on hibernation site use)							Whiting, JC; Doering, B; Wright, G; Englestead, DK; Frye, JA; Stefanic, T	Bat hibernacula in caves of southern Idaho: implications for monitoring and management	http://dx.doi.org/10.3398/064.078.0207
WOS_107	Yes	No	Does not test management methods (Timing of germination in P. destructans)							Fischer, NM; Dool, SE; Puechmaille, SJ	Seasonal patterns ofPseudogymnoascus destructansgermination indicate host-pathogen coevolution	http://dx.doi.org/10.1098/rsbl.2020.0177
WOS_108	Yes	No	Does not test management methods (Estimating cost of WNS to society)							Manning, DT; Ando, A	Ecosystem Services and Land Rental Markets: Producer Costs of Bat Population Crashes	http://dx.doi.org/10.1086/720303
WOS_109	Yes	No	Does not test management methods (winter diet of bats at risk of WNS)							Bernard, RF; Willcox, EV; Jackson, RT; Brown, VA; McCracken, GF	Feasting, not fasting: winter diets of cave hibernating bats in the United States	http://dx.doi.org/10.1186/s12983-021-00434-9
WOS_110	Yes	No	Does not test management methods (winter activity of bats at risk of WNS)							Jordan, GW	Status of an Anomalous Population of Northern Long-Eared Bats in Coastal North Carolina	http://dx.doi.org/10.3996/JFWM-20-018
WOS_111	Yes	No	Does not test management method (lit review on conservation physiology and reviews other management papers)							Dzal, YA; Willis, CKR	Applying conservation physiology in response to a devastating wildlife disease, white-nose syndrome in bats	http://dx.doi.org/10.1093/oso/9780198843610.003.0009
WOS_112	Yes	No	Does not test management method (new modelling software for WND spread)							Davis, AV; Wang, SW	A Concurrent Entity Component System for Geographical Wildlife Epidemiological Modeling	http://dx.doi.org/10.1111/gean.12258
WOS_113	Yes	No	Does not test management method (testing responses to pit tag monitoring, not WND)							Britzke, ER; Gumbert, MW; Hohmann, MG	Behavioral Response of Bats to Passive Integrated Transponder Tag Reader Arrays Placed at Cave Entrances	http://dx.doi.org/10.3996/082012-JFWM-065
WOS_114	Yes	Yes		Antifungal compounds	Models a theoretical treatment that suppresses fungal growth for a year, under scenarios and treatments: INNATE IMMUNITY SCENARIO: Constant treatment from 5 years: every % effectiveness and every % treated. Pulsed treatment: 25% effectiveness at 25% treated + 50% treated, 50 % effectiveness at 75% treated, 100% effectiveness at 25% treated + 75% treated. Interval treatment: every % effectiveness …	No	No	Yes	Pos	Maslo, B; Gignoux-Wolfsohn, SA; Fefferman, NH	Success of Wildlife Disease Treatment Depends on Host Immune Response	http://dx.doi.org/10.3389/fevo.2017.00028	In the effects of these, I have simplistically determined whether treatment affects population persistence time to be greater, the same, or less than the control. There are 192 different scenarios tested, where the basis is whether the population will respond with adaptive immunity, innate immunity or evolutionary rescue. 'Treatment' reduces fungal load for a year, and is carried out under differ…
WOS_114	Yes	Yes		Antifungal compounds	Models a theoretical treatment that suppresses fungal growth for a year, under scenarios and treatments: INNATE IMMUNITY SCENARIO: Pulsed treatments at 25% effectiveness + 25% treated, 100% effectiveness + 25% treated, every effectivness level at 50% treated, 25% effectiveness + 75% treated, 75% effectiveness + 75% treated, every effectiveness at 100% treated. ADAPTIVE IMMUNITY SCENARIO: Pulsed t…	No	No	Yes	Neg	Maslo, B; Gignoux-Wolfsohn, SA; Fefferman, NH	Success of Wildlife Disease Treatment Depends on Host Immune Response	http://dx.doi.org/10.3389/fevo.2017.00028	In the effects of these, I have simplistically determined whether treatment affects population persistence time to be greater, the same, or less than the control. There are 192 different scenarios tested, where the basis is whether the population will respond with adaptive immunity, innate immunity or evolutionary rescue. 'Treatment' reduces fungal load for a year, and is carried out under differ…
WOS_114	Yes	Yes		Antifungal compounds	Models a theoretical treatment that suppresses fungal growth for a year, under scenarios and treatments: INNATE IMMUNITY SCENARIO: Constant treatment from 15 years: every % effectiveness + every % treated. Pulsed treatment: 50% effectiveness + 25% treated. ADAPTIVE IMMUNITY SCENARIO: Constant treatment from 15 years: every % effectiveness + every % treated. Pulsed treatments: 100% effectiveness +…	No	No	Yes	NE	Maslo, B; Gignoux-Wolfsohn, SA; Fefferman, NH	Success of Wildlife Disease Treatment Depends on Host Immune Response	http://dx.doi.org/10.3389/fevo.2017.00028	In the effects of these, I have simplistically determined whether treatment affects population persistence time to be greater, the same, or less than the control. There are 192 different scenarios tested, where the basis is whether the population will respond with adaptive immunity, innate immunity or evolutionary rescue. 'Treatment' reduces fungal load for a year, and is carried out under differ…
WOS_115	Yes	No	Does not test management method (surveying for Pd prevalence in caves)							Lindner, DL; Gargas, A; Lorch, JM; Banik, MT; Glaeser, J; Kunz, TH; Blehert, DS	DNA-based detection of the fungal pathogen Geomyces destructans in soils from bat hibernacula	http://dx.doi.org/10.3852/10-262
WOS_116	Yes	No	Does not test management method (surveying for Pd prevalence in EU caves)							Martinkova, N; Backor, P; Bartonicka, T; Blazkova, P; Cerveny, J; Falteisek, L; Gaisler, J; Hanzal, V; Horacek, D; Hubalek, Z; Jahelkova, H; Kolarik, M; Korytar, L; Kubatova, A; Lehotska, B; Lehotsky, R; Lucan, RK; Majek, O; Mateju, J; Rehak, Z; Safar, J; Tajek, P; Tkadlec, E; Uhrin, M; Wagner, J; Weinfurtova, D; Zima, J; Zukal, J; Horacek, I	Increasing Incidence of Geomyces destructans Fungus in Bats from the Czech Republic and Slovakia	http://dx.doi.org/10.1371/journal.pone.0013853
WOS_117	Yes	No	Does not test management method (qualifying habitat preferences for Myotis sodalis)							Pauli, BP; Badin, HA; Haulton, GS; Zollner, PA; Carter, TC	Landscape features associated with the roosting habitat of Indiana bats and northern long-eared bats	http://dx.doi.org/10.1007/s10980-015-0228-y
WOS_118	Yes	No	Does not test management method (models habitat occupency under different logging scenarios)							Pauli, BP; Zollner, PA; Haulton, GS; Shao, G; Shao, G	The simulated effects of timber harvest on suitable habitat for Indiana and northern long-eared bats	http://dx.doi.org/10.1890/ES14-00336.1
WOS_119	Yes	No	Does not test management method (tracking Myotis sodalis to see roosting habits)							O'Keefe, JM; Loeb, SC	Indiana bats roost in ephemeral, fire-dependent pine snags in the southern Appalachian Mountains, USA	http://dx.doi.org/10.1016/j.foreco.2017.01.036
WOS_120	Yes	No	Does not test management method (bat activity survey)							Gorman, KM; Barr, EL; Ries, L; Nocera, T; Ford, WM	Bat activity patterns relative to temporal and weather effects in a temperate coastal environment	http://dx.doi.org/10.1016/j.gecco.2021.e01769
WOS_121	Yes	No	Does not test management method (Myotis sodalis mark-recapture surveys)							Oyler-McCance, SJ; Fike, JA; Lukacs, PM; Sparks, DW; O'Shea, TJ; Whitaker, JO	Genetic Mark-Recapture Improves Estimates of Maternity Colony Size for Indiana Bats	http://dx.doi.org/10.3996/122016-JFWM-093
WOS_122	Yes	No	Does not test management method (review of visual survey efficacy for Myotis leibii)							Moosman, PR; Marsh, DM; Pody, EK; Dannon, MP; Reynolds, RJ	Efficacy of Visual Surveys for Monitoring Populations of Talus-Roosting Bats	http://dx.doi.org/10.3996/122019-JFWM-103
WOS_123	Yes	No	Does not test management method (review of decision making for managment)							Bernard, RF; Grant, EHC	Identifying Common Decision Problem Elements for the Management of Emerging Fungal Diseases of Wildlife	http://dx.doi.org/10.1080/08941920.2019.1610820
WOS_124	Yes	No	Does not test management method (survey of winter habitat associations)							Andersen, BR; McGuire, LP; Wigley, TB; Miller, DA; Stevens, RD	Habitat Associations of Overwintering Bats in Managed Pine Forest Landscapes	http://dx.doi.org/10.3390/f13050803
WOS_125	Yes	No	Does not test management method (survey of Myotis septentrionalis roosts)							Grider, JF; Castleberry, SB; Warnell, JHC; Septentrionalis, M	Diurnal roost selection of northern long-eared bats on the southern edge of their range	http://dx.doi.org/10.1016/j.foreco.2021.119410
WOS_126	Yes	No	Does not test management method (test effectiveness of ultrasound deterrents for bats and construction)							Bektas, BA; Blanchong, J; Freeseman, K; Albughdadi, A	Use of Ultrasonic Acoustic Technology for Temporary Deterrence of Bats from Bridges	http://dx.doi.org/10.1177/03611981211043816
WOS_127	Yes	No	Does not test management method (species distribution for wintering Myotis lucifugus)							Russell, RE; Tinsley, K; Erickson, RA; Thogmartin, WE; Szymanski, J	Estimating the spatial distribution of wintering little brown bat populations in the eastern United States	http://dx.doi.org/10.1002/ece3.1215
WOS_128	Yes	No	Does not test management method (tests efficacy of acoustic surveys)							Clement, MJ; Rodhouse, TJ; Ormsbee, PC; Szewczak, JM; Nichols, JD	Accounting for false-positive acoustic detections of bats using occupancy models	http://dx.doi.org/10.1111/1365-2664.12303
WOS_129	Yes	No	Does not test managment method (bat assemblage of area)							Carpenter, GM; Pilkington, LH; Levorse, AR; Spence, JR	Bats (Chiroptera) of Glen Canyon National Recreation Area, Utah and Arizona
WOS_130	Yes	No	Does not test management method (assessed niche overlap of Nearctic bats // does claim M. septentrionalis and P. subflavus would be good umbrella species							Drake, EC; Gignoux-Wolfsohn, S; Maslo, B	Systematic Review of the Roost-Site Characteristics of North American Forest Bats: Implications for Conservation	http://dx.doi.org/10.3390/d12020076
WOS_131	Yes	No	Does not test management method (guidelines for assessing which roosts are important and should be preserved)							Neubaum, DJ; Navo, KW; Siemers, JL	Guidelines for Defining Biologically Important Bat Roosts: A Case Study from Colorado	http://dx.doi.org/10.3996/102015-JFWM-107
WOS_132	Yes	No	Does not test management method (bat abundance prior to white-nose)							Whiting, JC; Doering, B; Wright, G; Englestead, DK; Frye, JA; Stefanic, T; Sewall, BJ	Long-term bat abundance in sagebrush steppe	http://dx.doi.org/10.1038/s41598-018-30402-z
WOS_133	Yes	No	Does not test management method (review of WND and chytrid to inform management)							Eskew, EA; Todd, BD	Parallels in Amphibian and Bat Declines from Pathogenic Fungi	http://dx.doi.org/10.3201/eid1093.120707
WOS_134	Yes	No	Does not test management method (testing effect of prescribed forest burns on bats)							Blanco, CM; Garrie, J	Species specific effects of prescribed burns on bat occupancy in northwest Arkansas	http://dx.doi.org/10.1016/j.foreco.2020.117890
WOS_135	Yes	No	Does not test management method (examining autumn and spring bat activitiy in Appalachia)							Muthersbaugh, MS; Ford, WM; Silvis, A; Powers, KE	Activity Patterns of Cave-Dwelling Bat Species during Pre-Hibernation Swarming and Post-Hibernation Emergence in the Central Appalachians	http://dx.doi.org/10.3390/d11090159
WOS_136	Yes	No	Does not test management method (looking at effect of PD on EptFus body mass (decreases!))							Simonis, MC; Hartzler, LK; Turner, GG; Scafini, MR; Johnson, JS; Rua, MA	Long-term exposure to an invasive fungal pathogen decreases Eptesicus fuscus body mass with increasing latitude	http://dx.doi.org/10.1002/ecs2.4426
WOS_137	Yes	No	Does not test management method (maternity roost associations of MyoSep)							Gorman, KM; Deeley, SM; Barr, EL; Freeze, SR; Kalen, N; Muthersbaugh, MS; Ford, WM	Broad-scale geographic and temporal assessment of northern long-eared bat (Myotis septentrionalis) maternity colony-landscape association	http://dx.doi.org/10.3354/esr01170
WOS_138	Yes	No	Does not test management method (looks at impact of census surveys on hib bats (negligible))							Kilpatrick, AM; Hoyt, JR; King, RA; Kaarakka, HM; Redell, JA; White, JP; Langwig, KE	Impact of censusing and research on wildlife populations	http://dx.doi.org/10.1111/csp2.264
WOS_139	Yes	No	Does not test management method (looks at statistical power of acoustic monitoring)							Evans, KO; Smith, AD; Richardson, D	Statistical power of mobile acoustic monitoring to detect population change in southeastern US bat species, a case study	http://dx.doi.org/10.1016/j.ecolind.2021.107524
WOS_140	Yes	No	Does not test management method (examined migration assumptions with MyoSod)							Krauel, JJ; McGuire, LP; Boyles, JG	Testing traditional assumptions about regional migration in bats	http://dx.doi.org/10.1007/s13364-017-0346-9
WOS_141	Yes	No	Does not test management method (looked at bat activitiy after prescribed forest burn)							Austin, LV; Silvis, A; Ford, WM; Muthersbaugh, M; Powers, KE	Bat Activity Following Restoration Prescribed Burning in the Central Appalachian Upland and Riparian Habitats	http://dx.doi.org/10.3375/043.038.0208
WOS_142	Yes	No	Does not test management method (looked at wound healing in EptFus)							Pollock, T; Moreno, CR; Sanchez, L; Ceballos-Vasquez, A; Faure, PA; Mora, EC	Wound healing in the flight membranes of wild big brown bats	http://dx.doi.org/10.1002/jwmg.997
WOS_143	Yes	No	Does not test management method (looks at MyoSod day-resting roost preferences							Garcia, CJ; Ray, DA; Perry, RW; Stevens, RD	Seasonal differences in day-roost selection by Northern long-eared bats (Myotis septentrionalis) in Louisiana and a meta-analytical comparison across North America	http://dx.doi.org/10.1016/j.foreco.2022.120749
WOS_144	Yes	No	Does not test management method (bat distributions across South Carolina)							Neece, BD; Loeb, SC; Jachowski, DS	Variation in regional and landscape effects on occupancy of temperate bats in the southeastern US	http://dx.doi.org/10.1371/journal.pone.0206857
WOS_145	Yes	No	Does not test managment method (assesses MyoLuc pop structure in Central Canada prior to invasion)							Davy, CM; Martinez-Nunez, F; Willis, CKR; Good, SV	Spatial genetic structure among bat hibernacula along the leading edge of a rapidly spreading pathogen	http://dx.doi.org/10.1007/s10592-015-0719-z
WOS_146	Yes	No	Does not test management method (assesses bat activity after fire management in Florida)							Jorge, MH; Sweeten, SE; True, MC; Freeze, SR; Cherry, MJ; Garrison, EP; Taylor, H; Gorman, KM; Ford, WM	Fire, land cover, and temperature drivers of bat activity in winter	http://dx.doi.org/10.1186/s42408-021-00105-4
WOS_147	Yes	No	Does not test management method (prevalence of Leptospirosis bacteria infection and shedding in Palearctic)							Seidlova, V; Nemcova, M; Pikula, J; Bartonicka, T; Ghazaryan, A; Heger, T; Kokurewicz, T; Orlov, OL; Patra, S; Piacek, V; Treml, F; Zukalova, K; Zukal, J	Urinary shedding of leptospires in palearctic bats	http://dx.doi.org/10.1111/tbed.14011
WOS_148	Yes	No	Does not test management method (microclimate factors for hib PerSub)							Leivers, SJ; Meierhofer, MB; Pierce, BL; Evans, JW; Morrison, ML	External temperature and distance from nearest entrance influence microclimates of cave and culvert-roosting tri-colored bats (Perimyotis subflavus)	http://dx.doi.org/10.1002/ece3.5841
WOS_149	Yes	No	Does not test management method (test effectiveness of acoustic lures in mist-netting)							Samoray, ST; Gumbert, MW; Roby, PL; Janos, GA; Borthwick, RR	Effectiveness of Acoustic Lures for Increasing Indiana Bat Captures in Mist-Nets	http://dx.doi.org/10.3996/122017-JFWM-101
WOS_150	Yes	No	Does not test management method (activity in high latitude Appalachia)							Diggins, CA; Ford, WM	Seasonal activity patterns of bats in high-elevation conifer sky islands	http://dx.doi.org/10.3161/15081109ACC2022.24.1.007
WOS_151	Yes	No	Response to essay (make sure have original paper in though)							Sewall, BJ; Turner, GG; Scafini, MR; Johnson, JS	Cooling subterranean environments for climate adaptation and disease management: Reply to Meierhofer et al.	http://dx.doi.org/10.1111/cobi.13928
WOS_152	Yes	No	Does not test management method (comparing between automatic acoustic monitoring)							Nocera, T; Ford, WM; Silvis, A; Dobony, CA	Let's Agree to Disagree: Comparing Auto-Acoustic Identification Programs for Northeastern Bats	http://dx.doi.org/10.3996/102018-JFWM-090
WOS_153	Yes	No	Does not test management method (bat activity in response to young forest planting)							Wright, DW; Rittenhouse, CD; Moran, K; Worthley, TE; Rittenhouse, TAG	Bat responses to silviculture treatments: Activity over 13 years of regeneration	http://dx.doi.org/10.1016/j.foreco.2021.119359
WOS_154	Yes	No	Does not test management method (identifying bats based on their wing prints)							Amelon, SK; Hooper, SE; Womack, KM	Bat wing biometrics: using collagen-elastin bundles in bat wings as a unique individual identifier	http://dx.doi.org/10.1093/jmammal/gyx018
WOS_155	Yes	No	Does not test management method (species richness Northwest USA)							Barnett, JK; Collins, GH	Species Richness and Seasonality of Bat Occupancy on Northwestern National Wildlife Refuges	http://dx.doi.org/10.3996/032019-JFWM-019
WOS_156	Yes	No	Does not test management method (bat activity after prescribed fire)							Austin, LV; Silvis, A; Muthersbaugh, MS; Powers, KE; Ford, WM	Bat activity following repeated prescribed fire in the central Appalachians, USA	http://dx.doi.org/10.1186/s42408-018-0009-5
WOS_157	Yes	No	Does not test management method (bat habitat selection in Indiana)							Pauli, BP; Zollner, PA; Haulton, GS	Nocturnal Habitat Selection of Bats Using Occupancy Models	http://dx.doi.org/10.1002/jwmg.21251
WOS_158	Yes	No	Does not test management method (evaulating best acoustic transects)							Whitby, MD; Carter, TC; Britzke, ER; Bergeson, SM	Evaluation of mobile acoustic techniques for bat population monitoring	http://dx.doi.org/10.3161/150811014X683417
WOS_159	Yes	No	Does not test management method (assessing WNS risk to Hawaii)							Zhelyazkova, VL; Toshkova, NL; Dool, SE; Bonaccorso, FJ; Pinzari, CA; Montoya-Aiona, K; Puechmaille, SJ	Screening and Biosecurity for White-nose Fungus Pseudogymnoascus destructans (Ascomycota: Pseudeurotiaceae) in Hawai'i	http://dx.doi.org/10.2984/73.3.4
WOS_160	Yes	No	Does not test management method (modelling abundance)							Womack-Bulliner, KM; Amelon, SK; Thompson, FR; LeBrun, JJ	Performance of hierarchical abundance models on simulated bat capture data	http://dx.doi.org/10.3161/15081109ACC2018.20.2.016
WOS_161	Yes	No	Does not test management method (using acoustic data to improve distribution maps)							White, JA; Lemen, CA; Freeman, PW	ACOUSTIC DETECTION REVEALS FINE-SCALE DISTRIBUTIONS OF MYOTIS LUCIFUGUS, MYOTIS SEPTENTRIONALIS, AND PERIMYOTIS SUBFLAVUS IN EASTERN NEBRASKA	http://dx.doi.org/10.3398/064.076.0105
WOS_162	Yes	No	Does not test management method (assessing effectiveness of USA bat monitoring)							Neece, BD; Loeb, SC; Jachowski, DS	Implementing and Assessing the Efficacy of the North American Bat Monitoring Program	http://dx.doi.org/10.3996/092018-JFWM-087
WOS_163	Yes	No	Does not test management method (wind energy effects)							Hein, CD; Hale, AM	Wind Energy Effects on Bats
WOS_164	Yes	No	Does not test management method (report on bat predation by spiders)							Leivers, SJ; Lee, EH; Fuller, NW	Tri-colored Bat (Perimyotis subflavus) Predation by a Dark Fishing Spider (Dolomedes tenebrosus) in East Texas
WOS_165	Yes	No	Does not test management method (Modeling bat population trends)							Rodhouse, TJ; Ormsbee, PC; Irvine, KM; Vierling, LA; Szewczak, JM; Vierling, KT	Assessing the status and trend of bat populations across broad geographic regions with dynamic distribution models	http://dx.doi.org/10.1890/11-1662.1
WOS_166	Yes	No	Does not test management method (distribution of tree-roosts for Myosep)							Thalken, MM; Lacki, MJ; Yang, J	Landscape-scale distribution of tree roosts of the northern long-eared bat in Mammoth Cave National Park, USA	http://dx.doi.org/10.1007/s10980-018-0659-3
WOS_167	Yes	No	Does not test management method (genetic population structure of Canadian Myoluc)							Burns, LE; Frasier, TR; Broders, HG	Genetic connectivity among swarming sites in the wide ranging and recently declining little brown bat (Myotis lucifugus)	http://dx.doi.org/10.1002/ece3.1266
WOS_168	Yes	No	Does not test management method (bat distribution modelling in several spp)							Rodhouse, TJ; Ormsbee, PC; Irvine, KM; Vierling, LA; Szewczak, JM; Vierling, KT	Establishing conservation baselines with dynamic distribution models for bat populations facing imminent decline	http://dx.doi.org/10.1111/ddi.12372
WOS_169	Yes	No	Does not test management method (sex-specific roosting and foraging in Nychum)							Istvanko, DR; Risch, TS; Rolland, V	Sex-specific foraging habits and roost characteristics of Nycticeius humeralis in north-central Arkansas	http://dx.doi.org/10.1093/jmammal/gyw102
WOS_170	Yes	No	Does not test management method (modelling Myosod distribution with climate change)							Loeb, SC; Winters, EA	Indiana bat summer maternity distribution: effects of current and future climates	http://dx.doi.org/10.1002/ece3.440
WOS_171	Yes	No	Does not test management method (promotes model for occupancy in elusive species)							Rojas, VG; Loeb, SC; O'Keefe, JM	False-positive occupancy models produce less-biased occupancy estimates for a rare and elusive bat species	http://dx.doi.org/10.1093/jmammal/gyy162
WOS_172	Yes	No	Does not test management method (Myosep occurences at Standing Rock USA)							Shank, CJ; Tooley, K; Gutzmer, MP; Kelly, JC	DOCUMENTATION OF THE NORTHERN LONG-EARED MYOTIS, MYOTIS SEPTENTRIONALIS ON THE STANDING ROCK INDIAN RESERVATION
WOS_173	Yes	No	Does not test management method (recommendations for disease response gene expression studies)							Eskew, EA; Fraser, D; Vonhof, MJ; Pinsky, ML; Maslo, B	Host gene expression in wildlife disease: making sense of species-level responses	http://dx.doi.org/10.1111/mec.16172
WOS_174	Yes	No	Does not test management method (habitat use by Myosep)							Ford, WM; Silvis, A; Rodrigue, JL; Kniowski, AB; Johnson, JB	Deriving Habitat Models for Northern Long-Eared Bats from Historical Detection Data: A Case Study Using the Fernow Experimental Forest	http://dx.doi.org/10.3996/012015-JFWM-004
WOS_175	Yes	No	Does not test management method (impact of climate on Myoluc reproduction)							Frick, WF; Reynolds, DS; Kunz, TH	Influence of climate and reproductive timing on demography of little brown myotis Myotis lucifugus	http://dx.doi.org/10.1111/j.1365-2656.2009.01615.x
WOS_176	Yes	No	Does not test management method (introduces R package to aid bat monitoring)							Cole, HJ; Gomes, DGE; Barber, JR	EcoCountHelper: an R package and analytical pipeline for the analysis of ecological count data using GLMMs, and a case study of bats in Grand Teton National Park	http://dx.doi.org/10.7717/peerj.14509
WOS_177	Yes	No	Does not test management method (monitored summer home range of maternal Myosod)							Womack, KM; Amelon, SK; Thompson, FR	Summer home range size of female Indiana bats (Myotis sodalis) in Missouri, USA	http://dx.doi.org/10.3161/150811013X679044
WOS_178	Yes	No	Does not test management method (population trends in the northwestern USA)							Rodhouse, TJ; Rodriguez, RM; Banner, KM; Ormsbee, PC; Barnett, J; Irvine, KM	Evidence of region-wide bat population decline from long-term monitoring and Bayesian occupancy models with empirically informed priors	http://dx.doi.org/10.1002/ece3.5612
WOS_179	Yes	No	Does not test management method (not direct, reviews VOC anti-fungal effects - should include Gabriel and Cornelison papers included within)							Gabriel, KT; Sexton, DJ; Cornelison, CT	Biomimicry of volatile-based microbial control for managing emerging fungal pathogens	http://dx.doi.org/10.1111/jam.13667
WOS_180	Yes	No	Does not test management method (Myosod maternity roost selection under changing biomes)							Cable, AB; Hohoff, TC; Deppe, JL; Taylor, SJ; Davis, MA	Larger trees may support larger Indiana bat maternity colonies in a dynamic landscape	http://dx.doi.org/10.1002/jwmg.22254
WOS_181	Yes	No	Does not test management method (small mammal activity under oak restoration)							Smith, CK; Turner, AJ; Hiers, JK; Garai, J; Wilson, WN; Nunley, AN	The effects of oak (Quercus) restoration on forest trajectory and small mammal use in the southern Cumberland Plateau, USA	http://dx.doi.org/10.1186/s42408-020-00080-2
WOS_182	Yes	No	Does not test management method (roost choice of Myosep)							Andersen, BR; Geluso, K	Roosts of northern long-eared myotis (Myotis septentrionalis) at the western edge of the Great Plains
WOS_183	Yes	No	Does not test management method (review of ultrasonic bat detectors)							Britzke, ER; Gillam, EH; Murray, KL	Current state of understanding of ultrasonic detectors for the study of bat ecology	http://dx.doi.org/10.1007/s13364-013-0131-3
WOS_184	Yes	No	Does not test management method (diet and foraging ecology of Myosod)							O'Rourke, DR; Mangan, MT; Mangan, KE; Bokulich, NA; MacManes, MD; Foster, JT	Lord of the Diptera (and Moths and a Spider): Molecular Diet Analyses and Foraging Ecology of Indiana Bats in Illinois	http://dx.doi.org/10.3389/fevo.2021.623655	Amazing title
WOS_185	Yes	No	Does not test management method (assesses vertbrate fauna of tennessee caves (inc wns-affected spp)							Niemiller, ML; Zigler, KS; Stephen, CDR; Carter, ET; Paterson, AT; Taylor, SJ; Engel, AS	VERTEBRATE FAUNA IN CAVES OF EASTERN TENNESSEE WITHIN THE APPALACHIANS KARST REGION, USA	http://dx.doi.org/10.4311/2015LSC0109
WOS_186	No	No	Does not test management method (identifies important immune genes in a tortoise spp)							Elbers, JP; Brown, MB; Taylor, SS	Identifying genome-wide immune gene variation underlying infectious disease in wildlife populations - a next generation sequencing approach in the gopher tortoise	http://dx.doi.org/10.1186/s12864-018-4452-0
WOS_187	Yes	No	Does not test management method (review of wildlife disease testing)							Jia, BB; Colling, A; Stallknecht, DE; Blehert, D; Bingham, J; Crossley, B; Eagles, D; Gardner, IA	Validation of laboratory tests for infectious diseases in wild mammals: review and recommendations	http://dx.doi.org/10.1177/1040638720920346
WOS_188	Yes	No	Does not test management method (bat activity on USA island)							Dowling, ZR; O'Dell, DI	Bat Use of an Island off the Coast of Massachusetts	http://dx.doi.org/10.1656/045.025.0302
WOS_189	Yes	No	Does not test management method (population expansion of Tadbra)							McCracken, GF; Bernard, RF; Gamba-Rios, M; Wolfe, R; Krauel, JJ; Jones, DN; Russell, AL; Brown, VA	Rapid range expansion of the Brazilian free-tailed bat in the southeastern United States, 2008-2016	http://dx.doi.org/10.1093/jmammal/gyx188
WOS_190	Yes	No	Does not test management method (examples of successful conservation collaborations)							Marquardt, SR; Annis, M; Drum, RG; Hummel, SL; Mosby, DE; Smith, T	On the Cutting Edge of Research to Conserve At-Risk Species: Maximizing Impact through Partnerships	http://dx.doi.org/10.1093/icb/icy009
WOS_191	Yes	No	Does not test management method (assessing population vulnerability to wind farms)							Erickson, RA; Eager, EA; Stanton, JC; Beston, JA; Diffendorfer, JE; Thogmartin, WE	Assessing local population vulnerability with branching process models: an application to wind energy development	http://dx.doi.org/10.1890/ES15-00103.1
WOS_192	Yes	No	Does not test management method (review of general cave conservation)							Mammola, S; Meierhofer, MB; Borges, PAV; Colado, R; Culver, DC; Deharveng, L; Delic, T; Di Lorenzo, T; Drazina, T; Ferreira, RL; Fiasca, B; Fiser, C; Galassi, DMP; Garzoli, L; Gerovasileiou, V; Griebler, C; Halse, S; Howarth, FG; Isaia, M; Johnson, JS; Komericki, A; Martinez, A; Milano, F; Moldovan, OT; Nanni, V; Nicolosi, G; Niemiller, ML; Pallares, S; Pavlek, M; Piano, E; Pipan, T; Sanchez-Fern…	Towards evidence-based conservation of subterranean ecosystems	http://dx.doi.org/10.1111/brv.12851
WOS_193	No	No	Does not test management method (testing repeatability of prey capture from fecal dna)							Divoll, TJ; Brown, VA; Kinne, J; McCracken, GF; O'Keefe, JM	Disparities in second-generation DNA metabarcoding results exposed with accessible and repeatable workflows	http://dx.doi.org/10.1111/1755-0998.12770
WOS_194	Yes	No	Does not test management method (observations of Myoleb in buildings)							Fagan, KE; Willcox, EV; Bernard, RF; Stiver, WH	Myotis leibii (Eastern Small-footed Myotis) Roosting in Buildings of Great Smoky Mountains National Park, Tennessee	http://dx.doi.org/10.1656/058.015.0214
WOS_195	Yes	No	Does not test management method (book chapter on zoonoses links)							Rostal, MK; Olival, KJ; Loh, EH; Karesh, WB	Wildlife: The Need to Better Understand the Linkages	http://dx.doi.org/10.1007/82_2012_271

## Sheet: Sheet1
Playlist inspired by Whiting-Fawcett F, Blomberg AS et al.
https://open.spotify.com/playlist/5Rmc0WYZo8Fp9ErwZUyfGb?si=88038fd08f1e4888
